# Supplementary material for: Bacterial community and genome analysis of cytoplasmic incompatibility-inducing Wolbachia in American serpentine leafminer, Liriomyza trifolii
Source: Front Microbiol. 2024 Feb 6;15:1304401. doi: 10.3389/fmicb.2024.1304401 (PMC10877061; doi:10.3389/fmicb.2024.1304401)
Supplement: Supplementary file 1 [file Table_1.XLSX]

## Sheet: Sheet1
Table S1. List of species and accession numbers used for genome assembly and phylogenetic construction
Name	Accession Number	Alias
Wolbachia of Agriphila tristella	CAMXBN010000000	A. tristella
Wolbachia of Diplolepis spinosa	ERR1359308; ERR1359312	Diplolepis_spinosa_1
Wolbachia of Gerris buenoi	SRR1197265; SRR1197267	Gerris_buenoi_1
Wolbachia of Erebia cassioides	JAEVYO010000000	JAEVYO010000000
Wolbachia of Operophtera brumata	JYPC010000000	JYPC010000000
Wolbachia of Pandemis corylana	OX366328	OX366328
Wolbachia of Pyrgus malvae	OX366329	OX366329
Wolbachia of Ischnura elegans	OX366371	OX366371
Wolbachia of Spodoptera picta strain Spic_B	CP067976.1	Spic_B
Wolbachia of Aedes albopictus wAlbB	CP031221.1	wAlbB
Wolbachia of Drosophila simulans wAu	CP069055.1	wAu
Wolbachia of Corcyra cephalonica wCcep	CP087954.1	wCcep
Wolbachia pipientis strain wIrr	CP037426.1	wIrr
Wolbachia of Leptopilina clavipes wLcla	QJHA00000000	wLcla
Wolbachia of Drosophila mauritiana wMau	CP034335.1	wMau
Wolbachia of Chrysomya megacephala wMeg	CP021120.1	wMeg
Wolbachia pipientis strain wMel_I23	CP042444.1	wMel
Wolbachia of Drosophila simulans wNo	NC_021084.1	wNo
Wolbachia of Culex quinquefasciatus wPip-pel	NC_010981.1	wPip-pel
Wolbachia of Drosophila simulans wRi	CP001391.1	wRi
Wolbachia of Laodelphax striatellus wStri	MUIX00000000	wStri
Wolbachia of Trichogramma pretiosum wTpre	CM003641.1	wTpre
Wolbachia pipientis wVitA	NZ_MUJM00000000	wVitA
Wolbachia of Liriomyza trifolii wLtri_2020	ERS3940936	wLtri_2020
Wolbachia of Liriomyza trifolii	wLtri	wLtri
