# Supplementary material for: Bacterial community and genome analysis of cytoplasmic incompatibility-inducing Wolbachia in American serpentine leafminer, Liriomyza trifolii
Source: Front Microbiol. 2024 Feb 6;15:1304401. doi: 10.3389/fmicb.2024.1304401 (PMC10877061; doi:10.3389/fmicb.2024.1304401)
Supplement: Supplementary file 2 [file Table_2.XLSX]

## Sheet: cif-undecim
Name	Accession	Putative function	Type	Length	Direction	Start (original sequence)	End (original sequence)
Diplolepis_spinosa_1_NODE_3	ERR1359308; ERR1359312	AdoMet-AdoHcy transporter 2	CDS	267	reverse	55	321	contig end
		cifA-type-III	CDS	1473	forward	730	2202
		cifB-type-III	CDS	2091	forward	2211	4301
		BLAST Hit	BLAST Hit	555	forward	4302	4856
		Thioredoxin reductase (EC 1.8.1.9)	CDS	1005	reverse	4961	5965
		tRNA-Ser-TGA	tRNA	88	reverse	6134	6221
		tRNA-5-carboxymethylaminomethyl-2- thiouridine(34) synthesis protein MnmE	CDS	1329	reverse	6269	7597
Gerris_buenoi_1_NODE_11	SRR1197265; SRR1197267	AdoMet-AdoHcy transporter 2	CDS	732	reverse	16784	17515
		cifA-type-III	CDS	1473	forward	18091	19563
		cifB-type-III	CDS	2091	forward	19572	21662
		BLAST Hit	BLAST Hit	554	forward	21663	22216
		hypothetical protein	CDS	132	forward	22222	22353	contig end
Wolbachia of Erebia cassioides	JAEVYO010000000	AdoMet-AdoHcy transporter 2	CDS	900	reverse	1124776	1123877
		hypothetical protein	CDS	114	reverse	1123550	1123437
		IS110 family transposase	CDS	1020	forward	1123352	1122333
		BLAST Hit	BLAST Hit	216	forward	1121655	1121440
		Ribose-phosphate pyrophosphokinase (EC 2.7.6.1)	CDS	921	forward	1121310	1120390
		Aspartyl-tRNA(Asn) amidotransferase subunit C (EC 6.3.5.6) @ Glutamyl-tRNA(Gln) amidotransferase subunit C (EC 6.3.5.7)	CDS	354	forward	1120400	1120047
		tolB protein precursor, periplasmic protein involved in the tonb-independent uptake of group A colicins	CDS	1320	reverse	1120008	1118689
Wolbachia of Pandemis corylana	OX366328	UDP-glucose 6-dehydrogenase (EC 1.1.1.22)	CDS	1308	reverse	480324	481631
		AdoMet-AdoHcy transporter 2	CDS	900	reverse	481679	482578
		hypothetical protein	CDS	198	reverse	482883	483080
		BLAST Hit	BLAST Hit	>216	forward	483148	483363
		Ribose-phosphate pyrophosphokinase (EC 2.7.6.1)	CDS	921	forward	483493	484413
		Aspartyl-tRNA(Asn) amidotransferase subunit C (EC 6.3.5.6) @ Glutamyl-tRNA(Gln) amidotransferase subunit C (EC 6.3.5.7)	CDS	354	forward	484403	484756
		tolB protein precursor, periplasmic protein involved in the tonb-independent uptake of group A colicins	CDS	1320	reverse	484795	486114
Wolbachia of Ischnura elegans	OX366371	AdoMet-AdoHcy transporter 2	CDS	900	reverse	1132097	1132996
		cifA	CDS	1473	forward	1133405	1134877
		cifB	CDS	2091	forward	1134886	1136976
		BLAST Hit	BLAST Hit	555	forward	1136977	1137531
		Uncharacterized MFS-type transporter	CDS	1272	forward	1138116	1139387
		DNA repair protein RadA	CDS	1344	forward	1139454	1140797
		Signal recognition particle receptor FtsY	CDS	912	reverse	1141582	1142493
Wolbachia of Ischnura elegans	OX366371	UDP-glucose 6-dehydrogenase (EC 1.1.1.22)	CDS	1296	reverse	1039936	1038641
		AdoMet-AdoHcy transporter 2	CDS	900	reverse	1038593	1037694
		hypothetical protein	CDS	198	reverse	1037390	1037193
		BLAST Hit	BLAST Hit	216	forward	1037125	1036910
		UDP-N-acetylmuramoyl-L-alanine--D-glutamate ligase (EC 6.3.2.9)	CDS	1533	forward	1036781	1035249
		COQ9 family protein	CDS	591	forward	1035230	1034640
		IS481 family transposase	CDS	420	forward	1034270	1033851
		ankyrin repeat domain protein	CDS	1341	forward	1033740	1032400
wAlbB	CP031221.1	AdoMet-AdoHcy transporter 2	CDS	900	reverse	1464529	1465428
		cifA type III	CDS	1473	forward	1465838	1467310
		cifB type III	CDS	2091	forward	1467319	1469409
		BLAST Hit	BLAST Hit	554	forward	1469410	1469963
		hypothetical protein	CDS	471	reverse	1470056	1470526
		tRNA-Leu	tRNA	85	reverse	1470588	1470672
		metalloprotease TldD	CDS	1431	forward	1470735	1472165
wIrr	CP037426.1	UDP-glucose 6-dehydrogenase (EC 1.1.1.22)	CDS	1308	reverse	228192	226885
		AdoMet-AdoHcy transporter 2	CDS	900	reverse	226837	225938
		IS256 family transposase	CDS	1239	reverse	225667	224429
		BLAST Hit	BLAST Hit	216	forward	224016	223801
		hypothetical protein	CDS	1257	forward	222959	221703
		inorganic diphosphatase	CDS	507	forward	221643	221137
		tRNA-Ser	tRNA	91	forward	220737	220647
wLtri	current study	AdoMet-AdoHcy transporter 2	CDS	900	reverse	18578	19477
		cifA-type-III	CDS	1473	forward	19886	21358
		cifB-type-III	CDS	2091	forward	21367	23457
		BLAST Hit	BLAST Hit	554	forward	23458	24011
		Triosephosphate isomerase (EC 5.3.1.1)	CDS	681	reverse	24046	24726
		tRNA-Thr-TGT	tRNA	73	reverse	24781	24853
		SSU rRNA (adenine(1518)-N(6)/adenine(1519)-N(6))- dimethyltransferase (EC 2.1.1.182)	CDS	795	forward	24931	25725
wLtri_2020	CACREW010000092.1	cifB-type-III (incomplete)	CDS	1218	forward	2520	1303	contig end
		BLAST Hit	BLAST Hit	555	forward	1302	748
		Triosephosphate isomerase (EC 5.3.1.1)	CDS	726	reverse	726	1	contig end
wMau	CP034335.1	AdoMet-AdoHcy transporter 2	CDS	900	reverse	943109	942210
		cifA-type-III	CDS	1473	forward	941801	940329
		cifB-type-III	CDS	2090	forward	940320	938231
		BLAST Hit	BLAST Hit	554	forward	938230	937677
		Triosephosphate isomerase (EC 5.3.1.1)	CDS	711	reverse	937642	936932
		tRNA-Thr-TGT	tRNA	73	reverse	936907	936835
		SSU rRNA (adenine(1518)-N(6)/adenine(1519)-N(6))- dimethyltransferase (EC 2.1.1.182)	CDS	795	forward	936757	935963
wMeg	CP021120.1	AdoMet-AdoHcy transporter 2	CDS	900	reverse	378013	377114
		cifA-type-III	CDS	1473	forward	376704	375232
		cifB-type-III	CDS	2091	forward	375223	373133
		BLAST Hit	BLAST Hit	554	forward	373132	372579
		terminase	CDS	1434	forward	372019	370586
		hypothetical protein	CDS	891	forward	370464	369574
		IscS subfamily cysteine desulfurase	CDS	1242	forward	369402	368161
wNo	NC_021084.1	AdoMet-AdoHcy transporter 2	CDS	900	reverse	223079	222180
		cifA-type-III	CDS	1473	forward	221771	220299
		cifB-type-III	CDS	2091	forward	220290	218200
		BLAST Hit	BLAST Hit	554	forward	218199	217646
		Triosephosphate isomerase (EC 5.3.1.1)	CDS	711	reverse	217611	216901
		tRNA-Thr-TGT	tRNA	73	reverse	216876	216804
		SSU rRNA (adenine(1518)-N(6)/adenine(1519)-N(6))- dimethyltransferase (EC 2.1.1.182)	CDS	795	forward	216726	215932
wStri	MUIX01000001	UDP-glucose 6-dehydrogenase (EC 1.1.1.22)	CDS	1332	reverse	130523	131854
		AdoMet-AdoHcy transporter 2	CDS	900	reverse	131870	132769
		hypothetical protein	CDS	198	reverse	133073	133270
		BLAST Hit	BLAST Hit	216	forward	133338	133553
		Ribose-phosphate pyrophosphokinase (EC 2.7.6.1)	CDS	921	forward	133683	134603
		Aspartyl-tRNA(Asn) amidotransferase subunit C (EC 6.3.5.6) @ Glutamyl-tRNA(Gln) amidotransferase subunit C (EC 6.3.5.7)	CDS	354	forward	134593	134946
		tolB protein precursor, periplasmic protein involved in the tonb-independent uptake of group A colicins	CDS	1320	reverse	134985	136304
wTpre	CM003641.1	ankyrin repeat family protein	CDS	1947	forward	1113169	1115115
		site-specific recombinase, resolvase family	CDS	189	reverse	1115439	1115627
		recombinase family protein	CDS	555	reverse	1115971	1116525
		BLAST Hit	BLAST Hit	182	forward	1117558	1117739
		UDP-N-acetylmuramoyl-L-alanine--D-glutamate ligase (EC 6.3.2.9)	CDS	1533	forward	1117868	1119400
		COQ9 family protein	CDS	591	forward	1119419	1120009
		ankyrin repeat family protein	CDS	1341	forward	1120976	1122316
wVitA	MUJM01000047	UDP-glucose 6-dehydrogenase (EC 1.1.1.22)	CDS	1308	reverse	19281	20588
		AdoMet-AdoHcy transporter 2	CDS	900	reverse	20636	21535
		cifA-type-III	CDS	1473	forward	21944	23416
		cifB-type-III	CDS	2091	forward	23425	25515
		BLAST Hit	BLAST Hit	554	forward	25516	26069	contig end

## Sheet: non-cif
Name	Accession	Putative function	Type	Length	Direction	Start (original sequence)	End (original sequence)
Diplolepis_spinosa_1_NODE_24	ERR1359308; ERR1359312	Cell division trigger factor (EC 5.2.1.8)	CDS	1344	forward	9554	8211
		tRNA-Leu-TAG	tRNA	82	forward	9791	9710
		Putative periplasmic protein	CDS	600	reverse	10647	10048
		BLAST Hit	BLAST Hit	123	forward	10852	10730
		Mobile element protein	CDS	165	forward	10979	10815
		Transposase	CDS	129	forward	11207	11079
		Peptide chain release factor N(5)-glutamine methyltransferase (EC 2.1.1.297)	CDS	852	forward	12208	11357
wLcla	CP087954.1	Cell division trigger factor (EC 5.2.1.8)	CDS	1344	forward	19739	18396
		tRNA-Leu-TAG	tRNA	82	forward	19976	19895
		Putative periplasmic protein	CDS	600	reverse	20832	20233
		BLAST Hit	BLAST Hit	128	forward	21042	20915
		Mobile element protein	CDS	306	forward	21211	20906
		Transposase	CDS	186	forward	21427	21242
		Peptide chain release factor N(5)-glutamine methyltransferase (EC 2.1.1.297)	CDS	852	forward	22400	21549
wLtri	current study	Cell division trigger factor (EC 5.2.1.8)	CDS	1344	forward	7301	5958
		tRNA-Leu-TAG	tRNA	82	forward	7537	7456
		Putative periplasmic protein	CDS	600	reverse	8393	7794
		BLAST Hit	BLAST Hit	123	forward	8598	8476
		Mobile element protein	CDS	207	forward	8767	8561
		Transposase	CDS	129	forward	8954	8826
		Peptide chain release factor N(5)-glutamine methyltransferase (EC 2.1.1.297)	CDS	852	forward	9955	9104
wMau	CP034335.1	Cell division trigger factor (EC 5.2.1.8)	CDS	1344	forward	1035243	1036586
		tRNA-Leu-TAG	tRNA	82	forward	1035006	1035087
		Putative periplasmic protein	CDS	600	reverse	1034150	1034749
		BLAST Hit	BLAST Hit	122	forward	1033946	1034067
		Mobile element protein	CDS	207	forward	1033777	1033983
		Transposase	CDS	189	forward	1033608	1033796
		Peptide chain release factor N(5)-glutamine methyltransferase (EC 2.1.1.297)	CDS	852	forward	1032617	1033468
wMeg	CP021120.1	Cell division trigger factor (EC 5.2.1.8)	CDS	1344	forward	55463	56806
		tRNA-Leu-TAG	tRNA	82	forward	55226	55307
		Putative periplasmic protein	CDS	600	reverse	54370	54969
		BLAST Hit	BLAST Hit	128	forward	54160	54287
		Mobile element protein	CDS	306	forward	53991	54296
		Transposase	CDS	186	forward	53775	53960
		Peptide chain release factor N(5)-glutamine methyltransferase (EC 2.1.1.297)	CDS	852	forward	52802	53653
wNo	NC_021084.1	Cell division trigger factor (EC 5.2.1.8)	CDS	1344	forward	313823	315166
		tRNA-Leu-TAG	tRNA	82	forward	313586	313667
		Putative periplasmic protein	CDS	600	reverse	312730	313329
		BLAST Hit	BLAST Hit	122	forward	312526	312647
		Transposase (truncated)	CDS	>395	forward	312130	312524
		Peptide chain release factor N(5)-glutamine methyltransferase (EC 2.1.1.297)	CDS	852	forward	311197	312048
wPip-pel	NC_010981.1	Cell division trigger factor (EC 5.2.1.8)	CDS	1344	forward	613208	614551
		tRNA-Leu-TAG	tRNA	82	forward	612971	613052
		Putative periplasmic protein	CDS	600	reverse	612115	612714
		BLAST Hit	BLAST Hit	128	forward	611905	612032
		Mobile element protein	CDS	306	forward	611736	612041
		IS5 family transposase	CDS	156	forward	611550	611705
		Peptide chain release factor N(5)-glutamine methyltransferase (EC 2.1.1.297)	CDS	852	forward	610547	611398
wStri	MUIX01000001	Cell division trigger factor (EC 5.2.1.8)	CDS	1344	forward	531866	530523
		tRNA-Leu-TAG	tRNA	82	forward	532103	532022
		Putative periplasmic protein	CDS	600	reverse	532959	532360
		BLAST Hit	BLAST Hit	128	forward	533169	533042
		Mobile element protein	CDS	306	forward	533338	533033
		Transposase	CDS	156	forward	533524	533369
		Peptide chain release factor N(5)-glutamine methyltransferase (EC 2.1.1.297)	CDS	852	forward	534527	533676
wTpre	CM003641.1	Cell division trigger factor (EC 5.2.1.8)	CDS	1344	forward	1055883	1054540
		tRNA-Leu-TAG	tRNA	82	forward	1056120	1056039
		Putative periplasmic protein	CDS	522	reverse	1056970	1056449
		BLAST Hit	BLAST Hit	124	forward	1057175	1057052
		Putative transposase of IS4/5 family	CDS	126	forward	1057372	1057487
		transposase, IS4 family, pXO1	CDS	183	reverse	1057877	1057695
		transposase, IS4 family, pXO1	CDS	129	reverse	1058009	1057881
Wolbachia of Erebia cassioides	JAEVYO010000000	Cell division trigger factor (EC 5.2.1.8)	CDS	1344	forward	501808	500465
		tRNA-Leu-TAG	tRNA	82	forward	502045	501964
		Putative periplasmic protein	CDS	600	reverse	502901	502302
		BLAST Hit	BLAST Hit	128	forward	503111	502984
		Mobile element protein	CDS	306	forward	503280	502975
		hypothetical protein	CDS	150	forward	503468	503319
		Peptide chain release factor N(5)-glutamine methyltransferase (EC 2.1.1.297)	CDS	852	forward	504471	503620
Wolbachia of Operophtera brumata	JYPC010000000	Cell division trigger factor (EC 5.2.1.8)	CDS	1344	forward	7228	8571
		tRNA-Leu-TAG	tRNA	82	forward	6991	7072
		Putative periplasmic protein	CDS	600	reverse	6135	6734
		BLAST Hit	BLAST Hit	128	forward	5925	6052
		Mobile element protein	CDS	306	forward	5756	6061
		hypothetical protein	CDS	150	forward	5568	5717
		Peptide chain release factor N(5)-glutamine methyltransferase (EC 2.1.1.297)	CDS	852	forward	4565	5416
Wolbachia of Pandemis corylana	OX366328	Cell division trigger factor (EC 5.2.1.8)	CDS	1344	forward	1189885	1191228
		tRNA-Leu-TAG	tRNA	82	forward	1189648	1189729
		Putative periplasmic protein	CDS	600	reverse	1188792	1189391
		BLAST Hit	BLAST Hit	128	forward	1188582	1188709
		Mobile element protein	CDS	306	forward	1188413	1188718
		hypothetical protein	CDS	150	forward	1188225	1188374
		Peptide chain release factor N(5)-glutamine methyltransferase (EC 2.1.1.297)	CDS	852	forward	1187222	1188073
Wolbachia of Pyrgus malvae	OX366329	hypothetical protein	CDS	132	forward	313422	313291
		Mobile element protein	CDS	1020	forward	314718	313699
		Putative periplasmic protein	CDS	600	reverse	315542	314943
		BLAST Hit	BLAST Hit	128	forward	315752	315625
		Mobile element protein	CDS	306	forward	315921	315616
		hypothetical protein	CDS	168	forward	316109	315942
		Peptide chain release factor N(5)-glutamine methyltransferase (EC 2.1.1.297)	CDS	852	forward	317112	316261
Wolbachia of Ischnura elegans	OX366371	Cell division trigger factor (EC 5.2.1.8)	CDS	1344	forward	748761	747418
		tRNA-Leu-TAG	tRNA	82	forward	748998	748917
		Putative periplasmic protein	CDS	600	reverse	749854	749255
		BLAST Hit	BLAST Hit	128	forward	750064	749937
		Mobile element protein	CDS	306	forward	750233	749928
		Transposase	CDS	156	forward	750420	750265
		Peptide chain release factor N(5)-glutamine methyltransferase (EC 2.1.1.297)	CDS	852	forward	751423	750572
Spic_B	CP067976.1	Cell division trigger factor (EC 5.2.1.8)	CDS	1344	forward	538498	539841
		tRNA-Leu-TAG	tRNA	82	forward	538261	538342
		Putative periplasmic protein	CDS	600	reverse	537405	538004
		BLAST Hit	BLAST Hit	123	forward	537200	537322
		transposase	CDS	156	forward	536916	537071
		Peptide chain release factor N(5)-glutamine methyltransferase (EC 2.1.1.297)	CDS	852	forward	535913	536764
wAlbB	CP031221.1	Cell division trigger factor (EC 5.2.1.8)	CDS	1344	forward	346544	345201
		tRNA-Leu-TAG	tRNA	82	forward	346780	346699
		Putative periplasmic protein	CDS	600	reverse	347636	347037
		BLAST Hit	BLAST Hit	122	forward	347840	347719
		transposase	CDS	207	forward	348009	347803
		peptide chain release factor N(5)-glutamine methyltransferase	CDS	852	forward	349198	348347
		group II intron reverse transcriptase/maturase	CDS	1272	forward	350772	349501
wCcep	CP087954.1	Cell division trigger factor (EC 5.2.1.8)	CDS	1344	forward	951348	950005
		tRNA-Leu-TAG	tRNA	82	forward	951585	951504
		Putative periplasmic protein	CDS	600	reverse	952441	951842
		BLAST Hit	BLAST Hit	128	forward	952651	952524
		transposase	CDS	426	forward	953078	952653
		Peptide chain release factor N(5)-glutamine methyltransferase (EC 2.1.1.297)	CDS	852	forward	954011	953160
