# Supplementary material for: Bacterial community and genome analysis of cytoplasmic incompatibility-inducing Wolbachia in American serpentine leafminer, Liriomyza trifolii
Source: Front Microbiol. 2024 Feb 6;15:1304401. doi: 10.3389/fmicb.2024.1304401 (PMC10877061; doi:10.3389/fmicb.2024.1304401)
Supplement: Supplementary file 3 [file Table_3.XLSX]

## Sheet: 1
Name	Accession	Putative function	Type	Length	Direction	Start (original sequence)	End (original sequence)
wMeg	CP021120.1	EamA family transporter	CDS	900	reverse	378013	377114
		cifA	CDS	1473	forward	376704	375232
		cifB	CDS	2091	forward	375223	373133
		BLAST Hit	BLAST Hit	549	forward	372568	372020
		terminase	CDS	1434	forward	372019	370586
		ankyrin repeat domain protein	CDS	891	forward	370464	369574
		IscS subfamily cysteine desulfurase	CDS	1242	forward	369402	368161
wLtri_2020	ERS3940936	BLAST Hit	BLAST Hit	130	forward	1665	1536	end of contig
		terL	CDS	1434	forward	1535	102	end of contig
wLtri	current study	BLAST Hit	BLAST Hit	538	forward	13	550	end of contig
		terL	CDS	1434	forward	551	1984	end of contig
Diplolepis_spinosa_1_A_NODE_56	ERR1359308; ERR1359312	conserved hypothetical protein	CDS	105	forward	8763	8659	end of contig
		BLAST Hit	BLAST Hit	546	forward	8683	8138
		terL	CDS	1434	forward	8137	6704
		ankyrin repeat domain protein	CDS	204	forward	6580	6377
		Cysteine desulfurase (EC 2.8.1.7) => IscS	CDS	1242	forward	5625	4384
Wolbachia of Agriphila tristella	CAMXBN010000000	tRNA-5-carboxymethylaminomethyl-2- thiouridine(34) synthesis protein MnmE	CDS	1329	forward	41220	39892
		tRNA-Ser-TGA	tRNA	88	forward	39844	39757
		Thioredoxin reductase (EC 1.8.1.9)	CDS	1011	forward	39588	38578
		BLAST Hit	BLAST Hit	549	forward	38482	37934
		terL	CDS	1434	forward	37933	36500
		ankyrin repeat domain protein	CDS	888	forward	36388	35501
		Cysteine desulfurase (EC 2.8.1.7) => IscS	CDS	1242	forward	35334	34093
Wolbachia of Erebia cassioides	JAEVYO010000000	tRNA-5-carboxymethylaminomethyl-2- thiouridine(34) synthesis protein MnmE	CDS	1329	forward	132696	134024
		tRNA-Ser-TGA	tRNA	85	forward	134072	134156
		Thioredoxin reductase (EC 1.8.1.9)	CDS	1005	forward	134327	135331
		BLAST Hit	BLAST Hit	549	forward	135434	135982
		terL	CDS	1434	forward	135983	137416
		ankyrin repeat domain protein	CDS	915	forward	137537	138451
		Cysteine desulfurase (EC 2.8.1.7) => IscS	CDS	1242	forward	138623	139864
Wolbachia of Operophtera brumata	JYPC010000000	tRNA-5-carboxymethylaminomethyl-2- thiouridine(34) synthesis protein MnmE	CDS	1329	forward	5474	4146
		tRNA-Ser-TGA	tRNA	88	forward	4098	4011
		Thioredoxin reductase (EC 1.8.1.9)	CDS	1011	forward	3842	2832
		BLAST Hit	BLAST Hit	508	forward	2736	2229
		terL	CDS	1149	forward	1150	2	end of contig
Wolbachia of Pandemis corylana	OX366328	tRNA-5-carboxymethylaminomethyl-2- thiouridine(34) synthesis protein MnmE	CDS	1329	forward	1495810	1497138
		tRNA-Ser-TGA	tRNA	85	forward	1497186	1497270
		Thioredoxin reductase (EC 1.8.1.9)	CDS	1005	forward	1497441	1498445
		BLAST Hit	BLAST Hit	549	forward	1498548	1499096
		terL	CDS	1434	forward	1499097	1500530
		ankyrin repeat domain protein	CDS	915	forward	1500650	1501564
		Cysteine desulfurase (EC 2.8.1.7) => IscS	CDS	1242	forward	1501736	1502977
Wolbachia of Pyrgus malvae	OX366329	tRNA-5-carboxymethylaminomethyl-2- thiouridine(34) synthesis protein MnmE	CDS	1329	forward	1530419	1531747
		tRNA-Ser-TGA	tRNA	85	forward	1531795	1531879
		Thioredoxin reductase (EC 1.8.1.9)	CDS	1005	forward	1532050	1533054
		BLAST Hit	BLAST Hit	549	forward	1533157	1533705
		terL	CDS	1434	forward	1533706	1535139
		ankyrin repeat domain protein	CDS	915	forward	1535259	1536173
		Cysteine desulfurase (EC 2.8.1.7) => IscS	CDS	1242	forward	1536345	1537586
wCcep	CP087954.1	tRNA-5-carboxymethylaminomethyl-2- thiouridine(34) synthesis protein MnmE	CDS	1329	forward	668275	669603
		tRNA-Ser-TGA	tRNA	88	forward	669651	669738
		Thioredoxin reductase (EC 1.8.1.9)	CDS	1011	forward	669907	670917
		BLAST Hit	BLAST Hit	549	forward	671013	671561
		terL	CDS	1434	forward	671562	672995
		ankyrin repeat domain-containing protein	CDS	888	forward	673107	673994
		IscS subfamily cysteine desulfurase	CDS	1242	forward	674161	675402
wPip-pel	NC_010981.1	tRNA-5-carboxymethylaminomethyl-2- thiouridine(34) synthesis protein MnmE	CDS	1329	forward	1075557	1076885
		tRNA-Ser-TGA	tRNA	85	forward	1076933	1077017
		Thioredoxin reductase (EC 1.8.1.9)	CDS	1005	forward	1077188	1078192
		BLAST Hit	BLAST Hit	416	forward	1078295	1078710
		IS982-like element ISWpi16 family transposase	CDS	873	forward	1078805	1079677
		terL	CDS	1434	forward	1079829	1081262
		ankyrin repeat domain-containing protein	CDS	891	forward	1081384	1082274
wAlbB	CP031221.1	tRNA-5-carboxymethylaminomethyl-2- thiouridine(34) synthesis protein MnmE	CDS	1329	forward	1404421	1405749
		tRNA-Ser-TGA	tRNA	88	forward	1405797	1405884
		Thioredoxin reductase (EC 1.8.1.9)	CDS	1011	forward	1406053	1407063
		BLAST Hit	BLAST Hit	539	forward	1407159	1407697
		IS982 family transposase	CDS	873	reverse	1407840	1408712
		phospho-N-acetylmuramoyl-pentapeptide- transferase	CDS	981	forward	1409278	1410258
		ribonuclease HII	CDS	594	forward	1410264	1410857
Spic_B	CP067976.1	chorismate synthase	CDS	636	reverse	829462	828827
		ltrA**	CDS	1548	reverse	828650	827103
		Thioredoxin reductase (EC 1.8.1.9)	CDS	1005	forward	826304	825300
		BLAST Hit	BLAST Hit	521	forward	825197	824677
		terL**	CDS	1433	forward	824676	823244
		ankyrin repeat domain-containing protein	CDS	936	forward	823122	822187
		IS982 family transposase	CDS	813	reverse	822169	821357
Wolbachia of Ischnura elegans	OX366371	16S rRNA (cytosine(1402)-N(4))-methyltransferase (EC 2.1.1.199)	CDS	885	reverse	1998647	1997763
		Uncharacterized MFS-type transporter	CDS	1212	forward	1997557	1996346
		Methionine aminopeptidase (EC 3.4.11.18)	CDS	792	reverse	1996315	1995524
		BLAST Hit	BLAST Hit	210	forward	1995396	1995187
		terL	CDS	1278	forward	1995029	1993752
		ankyrin repeat domain protein	CDS	378	forward	1993630	1993253
		ankyrin repeat domain protein	CDS	474	forward	1993213	1992740
		Cysteine desulfurase (EC 2.8.1.7) => IscS	CDS	1242	forward	1992569	1991328
wLcla	QJHA00000000	16S rRNA (cytosine(1402)-N(4))-methyltransferase (EC 2.1.1.199)	CDS	885	reverse	4923	4039
		Uncharacterized MFS-type transporter	CDS	1210	forward	3833	2624
		Methionine aminopeptidase (EC 3.4.11.18)	CDS	783	reverse	2593	1811
		BLAST Hit	BLAST Hit	210	forward	1674	1465
		terminase**	CDS	636	forward	1464	829
		IS481 family transposase	CDS	753	forward	753	1	end of contig
**pseudogenes

## Sheet: 2
Name	Accession	Putative function	Type	Length	Direction	Start (original sequence)	End (original sequence)
Wolbachia of Agriphila tristella	CAMXBN010000000	UDP-N-acetylglucosamine--N-acetylmuramyl- (pentapeptide) pyrophosphoryl-undecaprenol N-acetylglucosamine transferase (EC 2.4.1.227)	CDS	1023	reverse	147433	148455
		FIG01207680: hypothetical protein	CDS	360	forward	148529	148888
		Dihydrolipoamide dehydrogenase (EC 1.8.1.4)	CDS	1386	reverse	148890	150275
		BLAST Hit	BLAST Hit	276	forward	150385	150660
		putative phosphotransferase	CDS	879	reverse	150915	151793
		Periplasmic thiol:disulfide oxidoreductase DsbB, required for DsbA reoxidation	CDS	492	reverse	151781	152272
		FIG01208612: hypothetical protein	CDS	594	reverse	152371	152964
Wolbachia of Erebia cassioides	JAEVYO010000000	UDP-N-acetylglucosamine--N-acetylmuramyl- (pentapeptide) pyrophosphoryl-undecaprenol N-acetylglucosamine transferase (EC 2.4.1.227)	CDS	1023	reverse	28712	27690
		FIG01207680: hypothetical protein	CDS	360	forward	27616	27257
		Dihydrolipoamide dehydrogenase (EC 1.8.1.4)	CDS	1386	reverse	27255	25870
		BLAST Hit	BLAST Hit	275	forward	25760	25486
		putative phosphotransferase	CDS	879	reverse	25231	24353
		Periplasmic thiol:disulfide oxidoreductase DsbB, required for DsbA reoxidation	CDS	492	reverse	24365	23874
		FIG01208612: hypothetical protein	CDS	639	reverse	23775	23137
Wolbachia of Operophtera brumata	JYPC010000004	UDP-N-acetylglucosamine--N-acetylmuramyl- (pentapeptide) pyrophosphoryl-undecaprenol N-acetylglucosamine transferase (EC 2.4.1.227)	CDS	1023	reverse	17220	16198
		FIG01207680: hypothetical protein	CDS	360	forward	16124	15765
		Dihydrolipoamide dehydrogenase (EC 1.8.1.4)	CDS	1386	reverse	15763	14378
		BLAST Hit	BLAST Hit	276	forward	14268	13993
		putative phosphotransferase	CDS	879	reverse	13738	12860
		Periplasmic thiol:disulfide oxidoreductase DsbB, required for DsbA reoxidation	CDS	492	reverse	12872	12381
		FIG01208612: hypothetical protein	CDS	594	reverse	12282	11689
Wolbachia of Pandemis corylana	OX366328	UDP-N-acetylglucosamine--N-acetylmuramyl- (pentapeptide) pyrophosphoryl-undecaprenol N-acetylglucosamine transferase (EC 2.4.1.227)	CDS	1023	reverse	111274	112296
		FIG01207680: hypothetical protein	CDS	360	forward	112370	112729
		Dihydrolipoamide dehydrogenase (EC 1.8.1.4)	CDS	1386	reverse	112731	114116
		BLAST Hit	BLAST Hit	275	forward	114226	114500
		putative phosphotransferase	CDS	879	reverse	114755	115633
		Periplasmic thiol:disulfide oxidoreductase DsbB, required for DsbA reoxidation	CDS	492	reverse	115621	116112
		FIG01208612: hypothetical protein	CDS	639	reverse	116211	116849
Wolbachia of Pyrgus malvae	OX366329	UDP-N-acetylglucosamine--N-acetylmuramyl- (pentapeptide) pyrophosphoryl-undecaprenol N-acetylglucosamine transferase (EC 2.4.1.227)	CDS	1023	reverse	1418822	1417800
		FIG01207680: hypothetical protein	CDS	360	forward	1417726	1417367
		Dihydrolipoamide dehydrogenase (EC 1.8.1.4)	CDS	1386	reverse	1417365	1415980
		BLAST Hit	BLAST Hit	275	forward	1415870	1415596
		putative phosphotransferase	CDS	741	reverse	1415341	1414601
		reverse transcriptase domain-containing protein	CDS	1755	reverse	1414490	1412736
		hypothetical protein	CDS	132	reverse	1412480	1412349
wCcep	CP087954.1	UDP-N-acetylglucosamine--N-acetylmuramyl-(pentapeptide) pyrophosphoryl-undecaprenol N-acetylglucosamine transferase	CDS	1023	reverse	1014457	1015479
		FIG01207680: hypothetical protein	CDS	360	forward	1015553	1015912
		Dihydrolipoamide dehydrogenase (EC 1.8.1.4)	CDS	1386	reverse	1015914	1017299
		BLAST Hit	BLAST Hit	276	forward	1017409	1017684
		putative phosphotransferase	CDS	786	reverse	1017939	1018724
		Periplasmic thiol:disulfide oxidoreductase DsbB, required for DsbA reoxidation	CDS	492	reverse	1018805	1019296
		FIG01208612: hypothetical protein	CDS	558	reverse	1019395	1019952
wMeg	CP021120.1	UDP-N-acetylglucosamine--N-acetylmuramyl-(pentapeptide) pyrophosphoryl-undecaprenol N-acetylglucosamine transferase	CDS	1023	reverse	514335	515357
		FIG01207680: hypothetical protein	CDS	366	forward	515431	515796
		Dihydrolipoamide dehydrogenase (EC 1.8.1.4)	CDS	1386	reverse	515798	517183
		BLAST Hit	BLAST Hit	276	forward	517293	517568
		putative phosphotransferase	CDS	882	reverse	517823	518704
		Periplasmic thiol:disulfide oxidoreductase DsbB, required for DsbA reoxidation	CDS	492	reverse	518689	519180
		FIG01208612: hypothetical protein	CDS	594	reverse	519279	519872
wPip-pel	NC_010981.1	UDP-N-acetylglucosamine--N-acetylmuramyl-(pentapeptide) pyrophosphoryl-undecaprenol N-acetylglucosamine transferase	CDS	1023	reverse	966213	965191
		FIG01207680: hypothetical protein	CDS	360	forward	965117	964758
		Dihydrolipoamide dehydrogenase (EC 1.8.1.4)	CDS	1386	reverse	964756	963371
		BLAST Hit	BLAST Hit	276	forward	963261	962986
		putative phosphotransferase	CDS	879	reverse	962731	961853
		Periplasmic thiol:disulfide oxidoreductase DsbB, required for DsbA reoxidation	CDS	492	reverse	961865	961374
		FIG01208612: hypothetical protein	CDS	594	reverse	961275	960682

## Sheet: 3
Name	Accession	Putative function	Type	Length	Direction	Start (original sequence)	End (original sequence)
Wolbachia of Agriphila tristella	CAMXBN010000000	SSU ribosomal protein S18p @ SSU ribosomal protein S18p, zinc-independent	CDS	276	reverse	160988	161263
		SSU ribosomal protein S6p	CDS	774	reverse	161266	162039
		DNA polymerase III alpha subunit (EC 2.7.7.7)	CDS	3405	reverse	162089	165493
		BLAST Hit	BLAST Hit	258	forward	165512	165769
		ankyrin repeat domain protein	CDS	1239	forward	166178	167416
		Muramoyltetrapeptide carboxypeptidase (EC 3.4.17.13)	CDS	960	reverse	167605	168564
		Octanoate-[acyl-carrier-protein]-protein-N- octanoyltransferase (EC 2.3.1.181)	CDS	618	reverse	168564	169181
wCcep	CP087954.1	SSU ribosomal protein S18p @ SSU ribosomal protein S18p, zinc-independent	CDS	279	reverse	844124	844402
		SSU ribosomal protein S6p	CDS	795	reverse	844402	845196
		DNA polymerase III alpha subunit (EC 2.7.7.7)	CDS	3321	reverse	845225	848545
		BLAST Hit	BLAST Hit	258	forward	848648	848905
		ankyrin repeat domain protein	CDS	1239	forward	849314	850552
		Muramoyltetrapeptide carboxypeptidase (EC 3.4.17.13)	CDS	960	reverse	850741	851700
		Octanoate-[acyl-carrier-protein]-protein-N- octanoyltransferase (EC 2.3.1.181)	CDS	618	reverse	851700	852317
Wolbachia of Erebia cassioides	JAEVYO010000000	SSU ribosomal protein S18p @ SSU ribosomal protein S18p, zinc-independent	CDS	279	reverse	351420	351142
		SSU ribosomal protein S6p	CDS	774	reverse	351142	350369
		DNA polymerase III alpha subunit (EC 2.7.7.7)	CDS	3405	reverse	350319	346915
		BLAST Hit	BLAST Hit	258	forward	346896	346639
		IS5 family transposase	CDS	633	forward	346484	345852
		IS5 family transposase	CDS	252	forward	345787	345536
		Methionyl-tRNA formyltransferase (EC 2.1.2.9)	CDS	885	reverse	345328	344444
		LSU ribosomal protein L20p	CDS	366	reverse	344409	344044
		LSU ribosomal protein L35p	CDS	207	reverse	344022	343816
Wolbachia of Pandemis corylana	OX366328	SSU ribosomal protein S18p @ SSU ribosomal protein S18p, zinc-independent	CDS	279	reverse	1297451	1297729
		SSU ribosomal protein S6p	CDS	774	reverse	1297729	1298502
		DNA polymerase III alpha subunit (EC 2.7.7.7)	CDS	3405	reverse	1298552	1301956
		BLAST Hit	BLAST Hit	258	forward	1301975	1302232
		IS5 family transposase	CDS	633	forward	1302387	1303019
		IS5 family transposase	CDS	252	forward	1303084	1303335
		Methionyl-tRNA formyltransferase (EC 2.1.2.9)	CDS	885	reverse	1303543	1304427
		LSU ribosomal protein L20p	CDS	366	reverse	1304462	1304827
		LSU ribosomal protein L35p	CDS	207	reverse	1304849	1305055
Wolbachia of Pyrgus malvae	OX366329	SSU ribosomal protein S18p @ SSU ribosomal protein S18p, zinc-independent	CDS	279	reverse	204031	203753
		SSU ribosomal protein S6p	CDS	774	reverse	203753	202980
		DNA polymerase III alpha subunit (EC 2.7.7.7)	CDS	3405	reverse	202930	199526
		BLAST Hit	BLAST Hit	258	forward	199507	199250
		IS5 family transposase	CDS	633	forward	199095	198463
		IS5 family transposase	CDS	252	forward	198398	198147
		Methionyl-tRNA formyltransferase (EC 2.1.2.9)	CDS	885	reverse	197939	197055
		LSU ribosomal protein L20p	CDS	366	reverse	197020	196655
		LSU ribosomal protein L35p	CDS	207	reverse	196633	196427
wMeg	CP021120.1	50S ribosomal protein L9	CDS	555	reverse	161260	161814
		30S ribosomal protein S18	CDS	279	reverse	161818	162096
		30S ribosomal protein S6	CDS	774	reverse	162096	162869
		DNA polymerase III subunit alpha	CDS	3321	reverse	162919	166239
		BLAST Hit	BLAST Hit	258	forward	166342	166599
		IS5 family transposase	CDS	477	forward	166754	167230
		IS5 family transposase	CDS	357	forward	167338	167694
		Methionyl-tRNA formyltransferase (EC 2.1.2.9)	CDS	900	reverse	167902	168801
		LSU ribosomal protein L20p	CDS	366	reverse	168821	169186
		LSU ribosomal protein L35p	CDS	207	reverse	169208	169414
wPip-pel	NC_010981.1	SSU ribosomal protein S18p @ SSU ribosomal protein S18p, zinc-independent	CDS	279	reverse	720689	720967
		SSU ribosomal protein S6p	CDS	795	reverse	720967	721761
		DNA polymerase III alpha subunit (EC 2.7.7.7)	CDS	3321	reverse	721790	725110
		BLAST Hit	BLAST Hit	258	forward	725213	725470
		IS5 family transposase	CDS	471	forward	725625	726095
		IS982-like element ISWpi16 family transposase	CDS	873	forward	726165	727037
		IS5 family transposase	CDS	357	forward	727195	727551
		Methionyl-tRNA formyltransferase (EC 2.1.2.9)	CDS	900	reverse	727759	728658

## Sheet: 4
Name	Accession	Putative function	Type	Length	Direction	Start (original sequence)	End (original sequence)
wAlbB	CP031221.1	NADH-ubiquinone oxidoreductase chain G (EC 1.6.5.3)	CDS	2070	forward	1138421	1136352
		NADH-ubiquinone oxidoreductase chain H (EC 1.6.5.3)	CDS	1026	forward	1136368	1135343
		Porphobilinogen synthase (EC 4.2.1.24)	CDS	1020	forward	1135350	1134331
		IS3 family transposase	CDS	879	reverse	1134308	1133430
		transposase	CDS	300	reverse	1133454	1133155
		BLAST Hit	BLAST Hit	289	forward	1133011	1132723
		IS982 family transposase	CDS	873	forward	1132474	1131602
		hypothetical protein	CDS	759	forward	1131462	1130704
		glycine--tRNA ligase subunit alpha	CDS	840	forward	1130659	1129820
Diplolepis_spinosa_1_D_NODE_5	ERR1359308; ERR1359312	hypothetical protein	CDS	450	forward	2917	2468
		NADH-ubiquinone oxidoreductase chain H (EC 1.6.5.3)	CDS	1026	forward	2484	1459
		Porphobilinogen synthase (EC 4.2.1.24)	CDS	999	forward	1466	468
		BLAST Hit	BLAST Hit	288	forward	396	109	contig end
Wolbachia of Erebia cassioides	JAEVYO010000000	NADH-ubiquinone oxidoreductase chain G (EC 1.6.5.3)	CDS	2070	forward	31635	29566
		hypothetical protein	CDS	450	forward	29582	29133
		NADH-ubiquinone oxidoreductase chain H (EC 1.6.5.3)	CDS	1026	forward	29149	28124
		Porphobilinogen synthase (EC 4.2.1.24)	CDS	999	forward	28131	27133
		BLAST Hit	BLAST Hit	206	forward	27061	26856
		IS982 family transposase	CDS	804	forward	26694	25891
		IS5 family transposase	CDS	633	forward	25659	25027
		IS5 family transposase	CDS	357	forward	24962	24711
		DNA polymerase I (EC 2.7.7.7)	CDS	2529	reverse	24473	21945
Wolbachia of Operophtera brumata	JYPC010000000	NADH-ubiquinone oxidoreductase chain G (EC 1.6.5.3)	CDS	2025	forward	4782	2758
		hypothetical protein	CDS	450	forward	2774	2325
		NADH-ubiquinone oxidoreductase chain H (EC 1.6.5.3)	CDS	1026	forward	2341	1316
		Porphobilinogen synthase (EC 4.2.1.24)	CDS	999	forward	1323	325
		BLAST Hit	BLAST Hit	251	forward	253	3	contig end
Wolbachia of Pandemis corylana	OX366328	NADH-ubiquinone oxidoreductase chain G (EC 1.6.5.3)	CDS	2070	forward	224688	226757
		hypothetical protein	CDS	450	forward	226741	227190
		NADH-ubiquinone oxidoreductase chain H (EC 1.6.5.3)	CDS	1026	forward	227174	228199
		Porphobilinogen synthase (EC 4.2.1.24)	CDS	999	forward	228192	229190
		BLAST Hit	BLAST Hit	206	forward	229262	229467
		IS982 family transposase	CDS	804	forward	229629	230432
		IS5 family transposase	CDS	633	forward	230664	231296
		IS5 family transposase	CDS	357	forward	231256	231612
		DNA polymerase I (EC 2.7.7.7)	CDS	2502	reverse	231850	234351
Wolbachia of Pyrgus malvae	OX366329	NADH-ubiquinone oxidoreductase chain G (EC 1.6.5.3)	CDS	2070	forward	1063831	1061762
		hypothetical protein	CDS	450	forward	1061778	1061329
		NADH-ubiquinone oxidoreductase chain H (EC 1.6.5.3)	CDS	1026	forward	1061345	1060320
		Porphobilinogen synthase (EC 4.2.1.24)	CDS	999	forward	1060327	1059329
		BLAST Hit	BLAST Hit	206	forward	1059257	1059052
		IS982 family transposase	CDS	804	forward	1058890	1058087
		IS5 family transposase	CDS	633	forward	1057855	1057223
		IS5 family transposase	CDS	357	forward	1057263	1056907
		DNA polymerase I (EC 2.7.7.7)	CDS	2529	reverse	1056669	1054141
wMeg	CP021120.1	NADH-quinone oxidoreductase subunit G	CDS	2049	forward	628056	630104
		hypothetical protein	CDS	450	forward	630088	630537
		NADH-quinone oxidoreductase subunit H	CDS	1026	forward	630521	631546
		porphobilinogen synthase	CDS	999	forward	631539	632537
		BLAST Hit	BLAST Hit	206	forward	632609	632814
		IS982 family transposase	CDS	804	forward	632976	633779
		IS5 family transposase	CDS	477	forward	634011	634487
		IS5 family transposase	CDS	357	forward	634595	634951
		DNA polymerase I	CDS	2529	reverse	635189	637717
wPip-pel	NC_010981.1	NADH-ubiquinone oxidoreductase chain G (EC 1.6.5.3)	CDS	2070	forward	1167380	1169449
		hypothetical protein	CDS	450	forward	1169433	1169882
		NADH-ubiquinone oxidoreductase chain H (EC 1.6.5.3)	CDS	1026	forward	1169866	1170891
		Porphobilinogen synthase (EC 4.2.1.24)	CDS	999	forward	1170884	1171882
		BLAST Hit	BLAST Hit	206	forward	1171954	1172159
		IS982 family transposase	CDS	873	forward	1172261	1173133
		IS5 family transposase	CDS	477	forward	1173352	1173828
		IS982 family transposase	CDS	873	reverse	1173875	1174747
		IS5 family transposase	CDS	357	forward	1174922	1175278
		DNA polymerase I	CDS	2529	reverse	1175516	1178044

## Sheet: 5
Name	Accession	Putative function	Type	Length	Direction	Start (original sequence)	End (original sequence)
Wolbachia of Agriphila tristella	CAMXBN010000000	membrane protein CvpA, putative	CDS	588	reverse	313875	314462
		Riboflavin synthase eubacterial/eukaryotic (EC 2.5.1.9)	CDS	597	reverse	314520	315116
		hypothetical protein	CDS	1737	reverse	315157	316893
		BLAST Hit	BLAST Hit	258	forward	317042	317299
		Phenylalanyl-tRNA synthetase alpha chain (EC 6.1.1.20)	CDS	1044	forward	317485	318528
		N-acetylglucosamine-1-phosphate uridyltransferase (EC 2.7.7.23) / Glucosamine-1-phosphate N-acetyltransferase (EC 2.3.1.157)	CDS	1227	forward	318529	319755
		Porin superfamily	CDS	561	forward	319816	320376
Wolbachia of Operophtera brumata	JYPC010000000	membrane protein CvpA, putative	CDS	588	reverse	8263	7676
		Riboflavin synthase eubacterial/eukaryotic (EC 2.5.1.9)	CDS	597	reverse	7618	7022
		hypothetical protein	CDS	1737	reverse	6981	5245
		BLAST Hit	BLAST Hit	258	forward	5096	4839
		Phenylalanyl-tRNA synthetase alpha chain (EC 6.1.1.20)	CDS	1044	forward	4550	3507
		N-acetylglucosamine-1-phosphate uridyltransferase (EC 2.7.7.23) / Glucosamine-1-phosphate N-acetyltransferase (EC 2.3.1.157)	CDS	1227	forward	3506	2280
		Porin superfamily	CDS	561	forward	2219	1659
wAlbB	CP031221.1	membrane protein CvpA, putative	CDS	588	reverse	1089013	1088426
		Riboflavin synthase eubacterial/eukaryotic (EC 2.5.1.9)	CDS	597	reverse	1088368	1087772
		hypothetical protein	CDS	1968	reverse	1087731	1085764
		BLAST Hit	BLAST Hit	260	forward	1085614	1085355
		Phenylalanyl-tRNA synthetase alpha chain (EC 6.1.1.20)	CDS	1044	forward	1084892	1083849
		N-acetylglucosamine-1-phosphate uridyltransferase (EC 2.7.7.23) / Glucosamine-1-phosphate N-acetyltransferase (EC 2.3.1.157)	CDS	1236	forward	1083848	1082613
		Porin superfamily	CDS	562	forward	1082552	1081991
wCcep	CP087954.1	Riboflavin synthase eubacterial/eukaryotic (EC 2.5.1.9)	CDS	597	reverse	376350	375754
		IS630 family transposase	CDS	1002	reverse	375622	374620
		IS630 family transposase	CDS	1695	reverse	374568	372874
		BLAST Hit	BLAST Hit	258	forward	372725	372468
		Phenylalanyl-tRNA synthetase alpha chain (EC 6.1.1.20)	CDS	1044	forward	372282	371239
		N-acetylglucosamine-1-phosphate uridyltransferase (EC 2.7.7.23) / Glucosamine-1-phosphate N-acetyltransferase (EC 2.3.1.157)	CDS	1227	forward	371238	370012
		Porin superfamily	CDS	561	forward	369951	369391
wLtri	current study	hypothetical protein	CDS	1176	reverse	123	1298	contig end
		BLAST Hit	BLAST Hit	233	forward	2122	2354	contig end
wMau	CP034335.1	membrane protein CvpA, putative	CDS	588	reverse	276851	277438
		Riboflavin synthase eubacterial/eukaryotic (EC 2.5.1.9)	CDS	597	reverse	277496	278092
		hypothetical protein	CDS	1962	reverse	278133	280094
		BLAST Hit	BLAST Hit	255	forward	280245	280499
		phenylalanine--tRNA ligase subunit alpha	CDS	1044	forward	280876	281919
		bifunctional N-acetylglucosamine-1-phosphate uridyltransferase/glucosamine-1-phosphate acetyltransferase	CDS	1236	forward	281920	283155
		P44/Msp2 family outer membrane protein	CDS	477	forward	283238	283714
wNo	NC_021084.1	membrane protein CvpA, putative	CDS	588	reverse	881203	881790
		Riboflavin synthase eubacterial/eukaryotic (EC 2.5.1.9)	CDS	597	reverse	881848	882444
		hypothetical protein	CDS	1962	reverse	882485	884446
		BLAST Hit	BLAST Hit	255	forward	884597	884851
		phenylalanine--tRNA ligase subunit alpha	CDS	1044	forward	885228	886271
		bifunctional N-acetylglucosamine-1-phosphate uridyltransferase/glucosamine-1-phosphate acetyltransferase	CDS	1236	forward	886272	887507
		P44/Msp2 family outer membrane protein	CDS	477	forward	887590	888066
