# Supplementary material for: Bacterial community and genome analysis of cytoplasmic incompatibility-inducing Wolbachia in American serpentine leafminer, Liriomyza trifolii
Source: Front Microbiol. 2024 Feb 6;15:1304401. doi: 10.3389/fmicb.2024.1304401 (PMC10877061; doi:10.3389/fmicb.2024.1304401)
Supplement: Supplementary file 4 [file Table_4.XLSX]

## Sheet: tblastn
Table S4. TBLASTN result of terL in wMel (WD_1016; AE017196)
TBLASTN Amino Acid Query: wMel terminase (AAS14676.1) >80% Pairwise Identity	Accession	Bit-Score	% Pairwise Identity	Query coverage	Hit start	Hit end	Query start	Query end	E Value
Wolbachia of Drosophila simulans strain wAu isolate KB177	CP069055.1	1057.17	0.998	1	1061684	1063147	1	488	0
Wolbachia of Drosophila simulans wRi	CP001391.1	1057.47	0.996	1	1048287	1046824	1	488	0
Wolbachia pipientis strain wIrr	CP037426.1	1050.14	0.99	1	658383	659846	1	488	0
Wolbachia pipientis strain wMel_I23	CP042444.1	690.796	0.97	0.6721	981911	980928	1	328	0
Wolbachia pipientis wVitA gwv.contig.3_35	MUJM01000049.1	933.29	0.881	1	303	1754	1	488	0
Wolbachia pipientis strain wIrr	CP037426.1	934.754	0.881	1	1058942	1060393	1	488	0
Wolbachia of Drosophila simulans strain wAu isolate KB177	CP069055.1	930.654	0.879	1	884298	885749	1	488	0
Wolbachia of Drosophila simulans strain wAu isolate KB177	CP069055.1	932.411	0.879	1	692197	690746	1	488	0
Wolbachia of Drosophila simulans wRi	CP001391.1	927.14	0.875	1	711447	709996	1	488	0
Wolbachia pipientis strain wMel_I23	CP042444.1	922.161	0.873	1	693316	691865	1	488	0
Wolbachia pipientis strain wMel_I23	CP042444.1	918.354	0.871	1	1082966	1084417	1	488	0
Wolbachia of Corcyra cephalonica isolate SYLI2103, wCcep	CP087954.1	886.431	0.836	1	671562	672995	1	488	0
Wolbachia of Pyrgus malvae	OX366329	886.431	0.836	1	1533706	1535139	1	488	0
Wolbachia of Pandemis corylana	OX366328	886.431	0.836	1	1499097	1500530	1	488	0
Wolbachia of Erebia cassioides	JAEVYO010000001	886.431	0.836	1	135983	137416	1	488	0
Wolbachia of Agriphila tristella	CAMXBN010000001	886.431	0.836	1	37933	36500	1	488	0
Wolbachia of Culex quinquefasciatus Pel wPip-pel	NC_010981.1	885.552	0.834	1	1079829	1081262	1	488	0
Wolbachia of Chrysomya megacephala isolate wMeg	CP021120.1	885.552	0.834	1	372019	370586	1	488	0
Wolbachia of Ischnura elegans	OX366371	780.12	0.834	0.9016	1995041	1993752	49	488	0
Wolbachia of Liriomyza trifolii, wLtri_2020	CACREW010000232.1	882.917	0.83	1	1535	102	1	488	0
Wolbachia of Liriomyza trifolii, wLtri	current study	882.917	0.83	1	662544	663977	1	488	0
Wolbachia of Operophtera brumata	JYPC01000098	723.89	0.828	0.8361	1195	2	33	440	0
Wolbachia of Diplolepsis spinosa NODE_56	ERR1359308; ERR1359312	872.959	0.826	1	8137	6704	1	488	0
Wolbachia of Spodoptera picta strain Spic_B	CP067976.1	780.413	0.824	0.9057	824676	823381	1	442	0
Wolbachia of Culex quinquefasciatus Pel wPip-pel	NC_010981.1	843.965	0.801	1	1112805	1111417	1	488	0
Wolbachia of Chrysomya megacephala isolate wMeg	CP021120.1	843.965	0.801	1	574458	573070	1	488	0
Wolbachia of Corcyra cephalonica isolate SYLI2103, wCcep	CP087954.1	843.965	0.801	1	1074821	1073433	1	488	0
Wolbachia of Pyrgus malvae	OX366329	752.884	0.801	0.8955	1117450	1118685	1	437	0
Wolbachia of Pandemis corylana	OX366328	843.965	0.801	1	171060	169672	1	488	0
Wolbachia of Agriphila tristella	CAMXBN010000001	843.965	0.801	1	210098	208710	1	488	0

## Sheet: blastn
Table S4. BLASTN result of terL in wMel (WD_1016; AE017196)
BLASTN Amino Acid Query: wMel terminase (AAS14676.1) >80% Pairwise Identity	Accession	Bit-Score	% Pairwise Identity	Query coverage	Hit start	Hit end	Query start	Query end	E Value																	1464
Wolbachia of Drosophila simulans strain wAu isolate KB177	CP069055.1	2627.89	0.998	1	1061684	1063147	1	1464	0																	1223
Wolbachia pipientis strain wIrr	CP037426.1	2582.81	0.991	1	658383	659846	1	1464	0																	1464
Wolbachia of Drosophila simulans, wRi	CP001391.1	2573.79	0.99	1	1048287	1046824	1	1464	0																	1464
Wolbachia pipientis wVitA gwv.contig.3_35	MUJM01000049.1	1819.08	0.876	1	303	1754	1	1464	0																	1465
Wolbachia of Drosophila simulans strain wAu isolate KB177	CP069055.1	1814.57	0.875	1	692197	690746	1	1464	0																	1464
Wolbachia of Drosophila simulans strain wAu isolate KB177	CP069055.1	1814.57	0.875	1	884298	885749	1	1464	0																	1464
Wolbachia pipientis strain wIrr	CP037426.1	1814.57	0.875	1	1058942	1060393	1	1464	0																	1468
Wolbachia pipientis strain wMel_I23	CP042444.1	1796.54	0.873	1	693316	691865	1	1464	0																	1468
Wolbachia pipientis strain wMel_I23	CP042444.1	1796.54	0.873	1	1082966	1084417	1	1464	0																	1464
Wolbachia of Drosophila simulans, wRi	CP001391.1	1787.52	0.871	1	711447	709996	1	1464	0																	1464
Wolbachia of Ischnura elegans	OX366371	1593.66	0.84	1	1995186	1993752	1	1464	0																	1468
Wolbachia of Agriphila tristella	CAMXBN010000001	1532.35	0.831	1	37933	36500	1	1464	0																	1453
Wolbachia of Corcyra cephalonica isolate SYLI2103, wCcep	CP087954.1	1532.35	0.831	1	671562	672995	1	1464	0																	1464
Wolbachia of Spodoptera picta strain Spic_B	CP067976.1	1524.23	0.83	1	824676	823244	1	1464	0																	1464
Wolbachia of Diplolepsis spinosa NODE_56	ERR1359308; ERR1359312	1509.8	0.827	1	8137	6704	1	1464	0																	1465
Wolbachia of Chrysomya megacephala, wMeg	CP021120.1	1486.36	0.825	1	372019	370586	1	1464	0																	1468
Wolbachia of Culex quinquefasciatus Pel, wPip-pel	NC_010981.1	1486.36	0.825	1	1079829	1081262	1	1464	0																	946
Wolbachia of Erebia cassioides	JAEVYO010000001	1491.77	0.824	1	135983	137416	1	1464	0																	1468
Wolbachia of Pandemis corylana	OX366328	1491.77	0.824	1	1499097	1500530	1	1464	0																	1465
Wolbachia of Pyrgus malvae	OX366329	1491.77	0.824	1	1533706	1535139	1	1464	0																	1464
Wolbachia of Liriomyza trifolii, wLtri	current study	1473.74	0.822	1	662544	663977	1	1464	0																	1468
Wolbachia of Liriomyza trifolii, wLtri_2020	CACREW010000232.1	1473.74	0.822	1	1535	102	1	1464	0																	1468
Wolbachia pipientis strain wIrr	CP037426.1	1508	0.831	0.9734	1156898	1155463	1	1425	0
Wolbachia of Operophtera brumata	JYPC01000098	1246.51	0.824	0.8354	1195	3	97	1319	0
Wolbachia pipientis strain wMel_I23	CP042444.1	1707.27	1	0.6462	981911	980966	1	946	0
